# Supplementary material for: Deciphering the Contribution of ROCK-Dependent Actin Cytoskeleton Remodeling to Testosterone Production in Mouse Leydig Cells
Source: Cells. 2025 Nov 26;14(23):1868. doi: 10.3390/cells14231868 (PMC12691457; doi:10.3390/cells14231868)
Supplement: Supplementary file 1 [file cells-14-01868-s001.zip]

Archive with 1 entries (1 files):
- cells-3074768-supplementary.pdf
